# Supplementary material for: Reducing social security contribution rate on the financial performance of state-owned and non-state-owned manufacturing industries in the post-epidemic era
Source: PLoS One. 2023 Jun 23;18(6):e0287596. doi: 10.1371/journal.pone.0287596 (PMC10289345; doi:10.1371/journal.pone.0287596)
Supplement: S1 File — (ZIP) [file pone.0287596.s001.zip]

Archive with 3 entries (3 files):
- Non-state manufacturing data.dta
- State-owned manufacturing data.dta
- Steps of empirical analysis.doc
